# Supplementary material for: Synthesis of Novel 2-(Cyclopentylamino)thiazol-4(5H)-one Derivatives with Potential Anticancer, Antioxidant, and 11β-HSD Inhibitory Activities
Source: Int J Mol Sci. 2023 Apr 14;24(8):7252. doi: 10.3390/ijms24087252 (PMC10139140; doi:10.3390/ijms24087252)
Supplement: Supplementary file 1 [file ijms-24-07252-s001.zip]

Archive with 1 entries (1 files):
- ijms-2319803-supplementary.pdf
